# Supplementary material for: Dairy Farm Streptococcus agalactiae in a Region of Northeast Brazil: Genetic Diversity, Resistome, and Virulome
Source: Pathogens. 2026 Jan 24;15(2):128. doi: 10.3390/pathogens15020128 (PMC12942680; doi:10.3390/pathogens15020128)
Supplement: Supplementary file 1 [file pathogens-15-00128-s001.zip]

Archive with 3 entries (3 files):
- pathogens-4077346-Supplementary_file2.xls
- pathogens-4077346-Supplementary_file3.xls
- pathogens-4077346-Supplementary_file_1.csv
