# Supplementary material for: Dairy Farm Streptococcus agalactiae in a Region of Northeast Brazil: Genetic Diversity, Resistome, and Virulome
Source: Pathogens. 2026 Jan 24;15(2):128. doi: 10.3390/pathogens15020128 (PMC12942680; doi:10.3390/pathogens15020128)
Supplement: Supplementary file 1 [file pathogens-15-00128-s001.zip › pathogens-4077346-Supplementary_file2.xls]

## Sheet: Supplementary_data
		Antibiotic Suscerptibiliy								PCR-multiplex	PCR-Resistance_genes					PCR-virulence_genes			PFGE	WGS
ID	Municipalitie	MIC PEN	ERY	CLI	LEV	CHL	VAN	TET	LZD	Serotype	tetM	tetO	ermA/TR	ermB	mefA	fbsB	scpB	cylB	Pulsotype	GenBank Accession Number	cps_type	ST	adhP	pheS	atr	glnA	sdhA	glcK	tkt	ant(6-Ia) (accession KF864551)	ermB (accession K66468)	tetM (accession AM990992)	tetO (accession Y07780)	bca (accession M97256)	cfb (accession HQ148672)	cspA (accession AY162834)	cylE (accession AF093787)	fbsA (accession AJ421083)	fbsB (accession NZ_CP012480.1:859703-861610)	fbsC (acession NC_004368.1:812879-814417)	hvgA (acession NZ_LT714196.1:2035518-2035726)	hylB (accession NZ_CP012480.1:1223657-1226869)	lmb (accession NZ_CP012480.1:c1268002-1267082)	rib (accession NZ_CP012480.1:c456093-456614)	scpB (accession NC_007432.1:c1302386-1298934)	sip (accession NC_007432.1:47331-48635)	srr (accession NZ_CP129876.1:c1592354-1592354)	pbsP (accession NZ_CP012480.1:408168-409733)	PI-1 (accession NC_007432.1:c711628-711687)
636	Areia	0.032	R	R	S	S	S	R	S	III	-	Detected	-	Detected	-	Detected	-	Detected	17	JBCPXS000000000.1	III	SLV-91	25	1	1	13	1	15?	1	9: 29069...29935	9: 32873...33610		9: 37601...39520	243: 18913...19534	84: 2188...2955	203: 3576...13752	199: 1...1990	64: 184...1298	6:3532...4205	198:11005...11474		161:1...1594		62:2159...2665		10: 5502...6806		14:1861...3426
659	Areia	0.064	S	S	S	S	S	S	S	III	-	-	-	-	-	Detected	-	Detected	11	JBBEFD000000000.1	III	91	25	1	1	13	1	15	1					8: 17366...17993	1: 352274...353041	1: 362618...372794	6: 29267...31270	5: 81529...82643	23:18831...19504	25:8552...10090		11:33706...36924		1:337653...338759		7:21962...23266		2:31739...33304
676	Areia	0.047	R	R	S	S	S	R	S	III	-	Detected	-	Detected	-	Detected	-	Detected	18a	JBANBL000000000.1	III	91	25	1	1	13	1	15	1	4: 77336...76470	4: 81036...80274		4: 86921...85002	15: 26907...27528	3: 185136...185903	3: 195480....205656	4: 2869...4872	6:183...1249	26:1994...2667	8:78494...80032		16:33706...36924		3:170933...171439		1:284698...286002		10:34503...36068
690	Areia	0.064	R	R	S	S	S	R	S	III	-	Detected	-	Detected	-	Detected	-	Detected	22	JBANBM000000000.1	III	91	25	1	1	13	1	15	1	9: 29935...29069	9: 33635...32873		9: 39520...37601	144: 694...1321	87: 7493...8260	36: 4109...14285	13: 2869...4872	56:1...946	38:1687...2360	117:2321...3859		12:33706...36924		118:1254...1775		37:6417...7721		39:16871...18436
765	Barra de Santana	0.064	S	S	S	S	S	S	S	Ia	-	-	-	-	-	Detected	-	Detected	9a	CP143102.1	Ia	103	16	1	6	2	9	9	2					1: 1802534...1804053	1: 244861...245628	1: 226428...236604	1: 1564097...1566100	1:1161604...1162892	1:1384278...1384841	1:1449135...1450673		1:962463...965696		1:1803304...1803802		1:49678...50982	1:758873...759022	1:1849160...1850724
782	Barra de Santana	0.047	S	S	S	S	S	S	S	Ia	-	-	-	-	-	Detected	-	Detected	1a	CP142854.1	Ia	103	16	1	6	2	9	9	2					1: 1407956...1409475	1: 822073...822840	1: 831097...841270	1: 1645911...1647914	1:2048702...2050008	1:1826773...1827336	1:1760942...1762480		1:102005...105238		1:1408207...1408696		1:1016717...1018021	1:308679...308828	1:1361285...1362849
790	Barra de Santana	0.032	S	S	S	S	S	R	S	Ia	Detected	-	-	-	-	Detected	-	Detected	4b	JAYXIU000000000.1	Ia	103	16	1	6	2	9	9	2			2: 1680888...1678973		2: 1487272...1489775	2: 900925...901692	2: 909949...920122	2: 1730804...1732807	4:92993...94281	4:313813...314376	4:378626...380164		2:138223...141456		2:1487523...1488012		2:1095545...1096849	2:404919...405068	2:1440601...1442166
986	Barra de Santana	0.094	S	S	S	S	S	S	S	Ia	-	-	-	-	-	Detected	-	Detected	24	CP142853.1	Ia	103	16	1	6	2	9	9	2					1: 1373103...1374622	1: 1959736...1960503	1: 1941303...1951479	1:1134665...1136668	1:732173...733461	1:954847...955410	1:1019703...1021241		1:533913...537146		1:1373873...1374371		1:1764558...1765862	1:330326...330475	1:1419729...1421293
[truncated: 2 more columns]
