# Supplementary material for: Dairy Farm Streptococcus agalactiae in a Region of Northeast Brazil: Genetic Diversity, Resistome, and Virulome
Source: Pathogens. 2026 Jan 24;15(2):128. doi: 10.3390/pathogens15020128 (PMC12942680; doi:10.3390/pathogens15020128)
Supplement: Supplementary file 1 [file pathogens-15-00128-s001.zip › pathogens-4077346-Supplementary_file3.xls]

## Sheet: Supplementary_Data
636 Putative genomic islands	Coverage	Location in contig
SagPAI_1	Partial	contig_29: 6529..14193
SagPAI_2	Absent
SagPAI_3	Full	contig_12:18555..28416
SagPAI_4	Partial	contig 25: 36879..53581 / contig 8: 1808..3877
SagPAI_5	Partial	contig_25:691..10705 / contig_67: 205..19659
SagPAI_6	Full	contig_140: 1..4506
SagPAI_7	Full	contig_64: 1162..10022
SagPAI_8	Partial	contig_179: 2507..3523
SagPAI_9	Partial	contig_206: 1..8239
SagPAI_10	Partial	contig_84: 1713..2955
SagPAI_11	Absent
659 Putative genomic islands	Coverage	Location in contig
SagPAI_1	Full	Locus 13: 6528..22020
SagPAI_2	Absent
SagPAI_3	Full	Locus 1: 138723..144587
SagPAI_4	Partial	Locus 1: 191621..215889
SagPAI_5	Full	Locus 1: 242064..371017
SagPAI_6	Full	Locus 4: 2785..11290
SagPAI_7	Full	Locus 2: 208156..226959
SagPAI_8	Partial	Locus 7: 47513..51350
SagPAI_9	Full	Locus 12: 23432..34607
SagPAI_10	Full	Locus 1: 345650..357827
SagPAI_11	Absent
676 Putative genomic islands	Coverage	Location in contig
SagPAI_1	Full	Locus 18: 15348..30840
SagPAI_2	Absent
SagPAI_3	Full	Locus 12: 19773..26879
SagPAI_4	Partial	Locus 3: 18345..48748
SagPAI_5	Partial	Locus 3: 74923..144170
SagPAI_6	Full	Locus 9: 70453..77063
SagPAI_7	Full	Locus 1: 35800..51489
SagPAI_8	Partial	Locus 1: 256614..260451
SagPAI_9	Full	Locus 4: 137408..148932
SagPAI_10	Full	Locus 3: 178083..190689
SagPAI_11	Absent
690 Putative genomic islands	Coverage	Location in contig
SagPAI_1	Full	Locus 53: 1..9360
SagPAI_2	Absent
SagPAI_3	Full	Locus 3: 21094..26958
SagPAI_4	Partial	Lous 42: 548..17675
SagPAI_5	Partial	Locus 50: 76..3734 / Locus 25: 142..29455 / Locus 49: 2..16646
SagPAI_6	Full	Locus 28: 20736..27346
SagPAI_7	Partial	Locus 10: 34892..39486
SagPAI_8	Partial	Locus 15: 15518..19355
SagPAI_9	Partial	Locus 35: 9..2894
SagPAI_10	Full	Locus 87: 169..8260
SagPAI_11	Absent
765 Putative genomic islands	Coverage	Location in contig
SagPAI_1	Full	988994..1004603
SagPAI_2	Absent
SagPAI_3	Full	452638..456528
SagPAI_4	Partial	385371..408312
SagPAI_5	Partial	259670..305606
SagPAI_6	Full	919358..925967
SagPAI_7	Full	1981222..1994217
SagPAI_8	Partial	24362..28199
SagPAI_9	Full	1661233..1672896
SagPAI_10	Full	241395..254427
SagPAI_11	Absent
782 Putative genomic islands	Coverage	Location in contig
SagPAI_1	Full	63098..78707
SagPAI_2	Absent
SagPAI_3	Full	611173..617036
SagPAI_4	Partial	659389..682330
SagPAI_5	Partial	702675..808031
SagPAI_6	Full	141734..148343
SagPAI_7	Full	1219967..1230787
SagPAI_8	Partial	1039500..1043337
SagPAI_9	Full	1539113..1550777
SagPAI_10	Full	812680..826306
SagPAI_11	Absent
790 Putative genomic islands	Coverage	Location in contig
SagPAI_1	Full	99316..114925
SagPAI_2	Full	1680167..1694575
SagPAI_3	Full	750129..754019
SagPAI_4	Partial	798360..821301
SagPAI_5	Partial	841006..889169
SagPAI_6	Full	238047..244656
SagPAI_7	Full	1299281..1310101
SagPAI_8	Partial	1118328..1122165
SagPAI_9	Full	1615698..1627362
SagPAI_10	Full	891532..905158
SagPAI_11	Absent
986 Putative genomic islands	Coverage	Location in contig
SagPAI_1	Full	560444..576054
SagPAI_2	Absent
SagPAI_3	Full	2165540..2171403
SagPAI_4	Partial	2100246..2123187
SagPAI_5	Partial	1972259..2020481
SagPAI_6	Full	490808..497417
SagPAI_7	Full	1550893..1564785
SagPAI_8	Partial	1739242..1743079
SagPAI_9	Full	1231802..1243465
SagPAI_10	Full	1956270..1969896
SagPAI_11	Absent
