# Supplementary material for: Dairy Farm Streptococcus agalactiae in a Region of Northeast Brazil: Genetic Diversity, Resistome, and Virulome
Source: Pathogens. 2026 Jan 24;15(2):128. doi: 10.3390/pathogens15020128 (PMC12942680; doi:10.3390/pathogens15020128)
Supplement: Supplementary file 1 [file pathogens-15-00128-s001.zip › pathogens-4077346-Supplementary_file_1.csv]

Strain	Sequence Type	RefSeq / GenBank
Strain: NGBS128	17	GCF_001552035.1
Strain: BM110	17	GCF_900155855.1
Strain: 2603 V/R	110	GCF_001552035.1
strain: UNESP120	103	GCA_037672685.1
strain: UNESP10	103	GCA_037672665.1
strain: UNESP12	103	GCA_037672605.1
strain: UNESP11	103	GCA_037672575.1
strain: UNESP123	103	GCA_037672565.1
strain: UNESP13	103	GCA_037672465.1
strain: UNESP126	103	GCA_037672445.1
strain: UNESP132	103	GCA_037672405.1
strain: UNESP32	103	GCA_037672385.1
strain: UNESP2	103	GCA_037672345.1
strain: UNESP35	103	GCA_037672265.1
strain: UNESP5	103	GCA_037672245.1
strain: UNESP6	103	GCA_037672225.1
strain: UNESP7	103	GCA_037672185.1
strain: UNESP8	103	GCA_037672145.1
strain: UNESP9	103	GCA_037672065.1
strain: LGMAI_St_08	91	GCA_024424555.1
strain: LGMAI_St_14	-	GCA_024424535.1
strain: LGMAI_St_11	91	GCA_024424515.1
strain: 1288A S5	-	GCA_053376535.1
strain: 404 S2	67	GCA_052146285.1
strain: 390C S7	103	GCA_052146255.1
strain: 1285A S4	67	GCA_052146235.1
strain: 410C S9	-	GCA_052146215.1
strain: 932A S3	67	GCA_052146195.1
strain: 396B S1	67	GCA_052146175.1
strain: 1292A S6	-	GCA_052146155.1
strain: 403B S8	67	GCA_052146135.1
strain: MA12	103	GCF_051044185.1
